# Supplementary material for: Innate Immune Response Analysis in Meniscus Xenotransplantation Using Normal and Triple Knockout Jeju Native Pigs
Source: Int J Mol Sci. 2022 Sep 8;23(18):10416. doi: 10.3390/ijms231810416 (PMC9499368; doi:10.3390/ijms231810416)
Supplement: Supplementary file 1 [file ijms-23-10416-s001.zip]

Archive with 1 entries (1 files):
- ijms-1894962-supplementary.pdf
